# Supplementary material for: Acceptability, feasibility, and impact of the MyGut digital health platform in the monitoring and management of inflammatory bowel disease
Source: J Can Assoc Gastroenterol. 2024 Sep 6;7(6):423–30. doi: 10.1093/jcag/gwae029 (PMC11638002; doi:10.1093/jcag/gwae029)
Supplement: gwae029_suppl_Supplementary_Material [file gwae029_suppl_supplementary_material.zip]

Archive with 10 entries (10 files):
- ICMJE Form - Abdulrahman Othman.docx
- ICMJE Form - Jamie Zhen.docx
- ICMJE Form - John Marshall.docx
- ICMJE Form - Maude Simoneau.docx
- ICMJE Form - Neeraj Narula.docx
- ICMJE Form - Pascale Germain.docx
- ICMJE Form - Pascale Watier.docx
- ICMJE Form - Pooja Sharma.docx
- ICMJE Form - Waqqas Afif.docx
- MyGut SQUIRE Checklist.docx
